# Supplementary material for: Identification and Validation of Urea Transporter B Inhibitor from Apium graveolens L. Seeds In Vitro and In Silico
Source: Molecules. 2025 Mar 30;30(7):1540. doi: 10.3390/molecules30071540 (PMC11990171; doi:10.3390/molecules30071540)
Supplement: Supplementary file 1 [file molecules-30-01540-s001.zip]

Archive with 1 entries (1 files):
- molecules-3512194-supplementary.pdf
